# Supplementary material for: Connecting the Evolution and Spread of Turkey Reovirus Across the United States: A Genomic Perspective
Source: Viruses. 2025 Aug 29;17(9):1185. doi: 10.3390/v17091185 (PMC12474132; doi:10.3390/v17091185)
Supplement: Supplementary file 1 [file viruses-17-01185-s001.zip]

Archive with 5 entries (4 files):
- Supplementary data.pdf
- SupplementaryTables.xlsx
- __MACOSX/
- __MACOSX/._Supplementary data.docx
- __MACOSX/._SupplementaryTables.xlsx
