# Supplementary material for: Connecting the Evolution and Spread of Turkey Reovirus Across the United States: A Genomic Perspective
Source: Viruses. 2025 Aug 29;17(9):1185. doi: 10.3390/v17091185 (PMC12474132; doi:10.3390/v17091185)
Supplement: Supplementary file 1 [file viruses-17-01185-s001.zip › SupplementaryTables.xlsx]

## Sheet: List
Supplementary Tables
Table S1: Temporal signal estimated from maximum likelihood tree and sampling dates of each TRV gene segment sample.
Table S2: Bayesian phylodynamics settings in BEAST v.1.10.4 and key results for each TRV gene segment
Table S3: Summary of inter-regional transition rates across ten TRV segments
Table S4: Summary of between-client transition rates across ten TRV segments
Table S5: Summary of between-pathotype transition rates across ten TRV segments
Table S6. Ratios of % WGS sample size to % current turkey population by region

## Sheet: S1_temporal_signals
Table S1: Temporal signal estimated from maximum likelihood tree and sampling dates of each TRV gene segment sample.
	Best heuristic residual mean squared		Best residual mean squared		Best correlation coefficient		Best R squared
Segment	Correlation Coefficient	R squared	Correlation Coefficient	R squared	Correlation Coefficient	R squared	Correlation Coefficient	R squared
L1	0.7564	0.5721	0.7564	0.5721	0.7794	0.6074	0.7794	0.6074
L2	0.2619	0.068583	0.2619	0.068583	0.5986	0.3583	0.5986	0.3583
L3	0.594	0.3529	0.594	0.3529	0.6308	0.398	0.6308	0.398
M1	0.1852	0.034313	0.1852	0.034313	0.2199	0.048357	-0.3037	0.092247
M2	0.4406	0.1942	0.4406	0.1942	0.4438	0.1969	0.4438	0.1969
M3	0.6321	0.3996	0.6321	0.3996	0.634	0.4019	0.634	0.4019
S1c	0.5717	0.3268	0.5717	0.3268	0.5758	0.3315	0.5758	0.3315
S2	0.2806	0.078758	0.2806	0.078758	0.4272	0.1825	0.4272	0.1825
S3	0.4567	0.2086	0.4567	0.2086	0.4826	0.2329	0.4826	0.2329
S4	0.6228	0.3878	0.6228	0.3878	0.6496	0.422	0.6496	0.422

## Sheet: S2_BEAST
Table S2: Bayesian phylodynamics settings in BEAST v.1.10.4 and key results for each TRV gene segment
Segment	Substitution model	MCMC burn-in (million states)	Median tMRCA	95%HPD tMRCA	Median substitution rate	95%HPD substitution rate
L1	TIM+F+I+G4	100	1986.88	[1978.8759, 1993.8226]	0.0012743	[1.1104E-3, 1.4394E-3]
L2	TVM+F+G4	0.1	1989.92	[1979.5908, 1998.9565]	0.0014658	[1.2369E-3, 1.7163E-3]
L3	TVM+F+I+G4	30	1992.2	[1983.8513, 1998.2778]	0.0018425	[1.6133E-3, 2.0742E-3]
M1	K3Pu+F+G4	30	1987.55	[1981.6353, 1993.2824]	0.0015235	[1.3205E-3, 1.7438E-3]
M2	TIMe+I+G4	30	1987.86	[1977.7439, 1996.7245]	0.0045743	[3.8471E-3, 5.4251E-3]
M3	TIMe+G4	36	1986.35	[1975.3643, 1995.4415]	0.0017201	[1.4609E-3, 1.9917E-3]
S1c	K3P+G4	30	2006.41	[2004.8376, 2007.7776]	0.0028621	[2.4815E-3, 3.2497E-3]
S2	TIM2e+I+G4	30	1992.94	[1983.2721, 2001.5089]	0.0017362	[1.452E-3, 2.0228E-3]
S3	TIMe+I+G4	110	1998.06	[1990.0011, 2003.5331]	0.0021906	[1.8184E-3, 2.6087E-3]
S4	K3Pu+F+G4	3	2000.26	[1993.3484, 2005.0812]	0.0015693	[1.2828E-3, 1.9133E-3]

## Sheet: S3_region_sum
Table S3: Summary of inter-regional transition rates across ten TRV segments
Region	Median number of recipients	Median number of sources	Median average out-transition rates	Median average in-transition rates
CAN	3.5	2	0.0454475	0.0558983
DAK	2	3	0.0412554	0.0636313
EAST	4	2.5	0.059081	0.0600963
MID	1	2	0.0524338	0.038048
MN	5	2	0.0639928	0.0915276
NORCEN	1	2	0.0326304	0.0344108
UPMID	1	2	0.0617855	0.0514346

## Sheet: S4_client_sum
Table S4: Summary of between-client transition rates across ten TRV segments
Client	Median number of recipients	Median number of sources	Median average out-transition rates	Median average in-transition rates
a	3.5	2	0.0746438	0.0797644
b	3	1	0.0346842	0.0478951
c	2	2	0.0671008	0.0515804
d	1	2.5	0.0292952	0.0321264
e	1	1.5	0.0326814	0.0339352
u	4	3	0.0556764	0.0956756

## Sheet: S5_pathotype_sum
Table S5: Summary of between-pathotype transition rates across ten TRV segments
Pathotype	Median number of recipients	Median number of sources	Median average out-transition rates	Median average in-transition rates
TARV	3	2	0.0358819	0.00949106
TERV	1	2	0.00751956	0.0132361
THRV	1	1	0.0530788	0.0279795
TRV	2	1	0.0131193	0.0475345

## Sheet: S6_sample_size
Table S6. Ratios of % WGS sample size to % current turkey population by region
Region	WGS sample size	2024 US turkey population (million head)	% WGS sample size	% 2024 US turkey population	%Sample size/population ratio
EAST	29	50.7	13.7441	26.7405	0.51398
CAN	48	19.8	22.7488	10.443	2.17837
MID	11	40.5	5.21327	21.3608	0.244058
DAK	21	2.8	9.95261	1.47679	6.73934
UPMID	14	11.2	6.63507	5.90717	1.12322
NORCEN	12	31.1	5.6872	16.403	0.346718
MN	76	33.5	36.019	17.6688	2.03857
Total	211	189.6	100	100	1
